# Supplementary material for: Microbial landscape of cooked meat products: evaluating quality and safety in vacuum-packaged sausages using culture-dependent and culture-independent methods over 1 year in a sustainable food chain
Source: Front Microbiol. 2024 Sep 12;15:1457819. doi: 10.3389/fmicb.2024.1457819 (PMC11424441; doi:10.3389/fmicb.2024.1457819)
Supplement: Supplementary file 2 [file Table_1.xlsx]

## Sheet: Planilha1
				Water liquid
			Species	C1		C2		C3
				ITS1	16 rRNA	ITS1	16 rRNA	ITS1	16 rRNA
			Trichosporon domesticum	120	0	6.806	0	0	0
			Trichosporon montevideense	0	0	3.109	0	0	0
			Meyerozyma guilliermondii	350	0	400	0	0.25	0
			Vibrio furnissii	0	1.23	0	8.802	0	1.567
			Citrobacter freundii	0	879	0	1.176	0	3.567
			Enterococcus faecalis	0	2.093	0	1.043	0	6.095
			Morganella morganii	0	120	0	942	0	0
			Vibrio fluvialis	0	0	0	688	0	0
			Macrococcus caseolyticus	0	0	0	416	0	0
			Proteus penneri	0	150	0	352	0	0
			Enterobacter aerogenes	0	421	0	284	0	0
			Citrobacter murliniae	0	0	0	217	0	789
			Serratia marcescens	0	0	0	207	0	509
			Enterobacteriaceae sp.	0	873	0	205	0	1078
			Lactococcus garvieae	0	245	0	110	0	0
				Cooked sausage
			Species	C1		C2		C3
				ITS1	16 rRNA	ITS1	16 rRNA	ITS1	16 rRNA
			Cryptococcus curvatus	0	0	54106	0	46422	0
			Cryptococcus magnus	558	0	2241	0	0	0
			Candida glaebosa	31435	0	1224	0	1448	0
			Bacillus subtilis group	0	17304	0	12202	0	842
			Staphylococcus warneri	0	0	0	2915	0	0
			Bacillus pumilus	0	1495	0	228	0	0
			Bacillus carboniphilus	0	0	0	203	0	0
			Lysinibacillus fusiformis	0	0	0	0	0	14498
			Staphylococcus pasteuri	0	0	0	0	0	1791
			Brevibacillus borstelensis	0	0	0	0	0	1402
